# Supplementary material for: Synthesis and Physico-Chemical Analysis of Dextran from Maltodextrin via pH Controlled Fermentation by Gluconobacter oxydans
Source: Foods. 2025 Jan 1;14(1):85. doi: 10.3390/foods14010085 (PMC11719824; doi:10.3390/foods14010085)
Supplement: Supplementary file 1 [file foods-14-00085-s001.zip]

Archive with 1 entries (1 files):
- foods-3342768-supplementary.pdf
